# Supplementary material for: Impact of COVID-19 Mitigation Policy in South Korea on the Reduction of Preterm or Low Birth Weight Birth Rate: A Single Center Experience
Source: Children (Basel). 2021 Apr 25;8(5):332. doi: 10.3390/children8050332 (PMC8144961; doi:10.3390/children8050332)
Supplement: Supplementary file 1 [file children-08-00332-s001.zip]

Archive with 1 entries (1 files):
- children-1169528 supplementary.pdf
